# Supplementary material for: Molecular Capture of Mycobacterium tuberculosis Genomes Directly from Clinical Samples: A Potential Backup Approach for Epidemiological and Drug Susceptibility Inferences
Source: Int J Mol Sci. 2023 Feb 2;24(3):2912. doi: 10.3390/ijms24032912 (PMC9918089; doi:10.3390/ijms24032912)
Supplement: Supplementary file 1 [file ijms-24-02912-s001.zip]

Archive with 2 entries (2 files):
- Figures S1 and S2.pdf
- Table_S1.xlsx
